# Supplementary material for: The correlation of epithelial-mesenchymal transition-related gene expression and the clinicopathologic features of colorectal cancer patients in Taiwan
Source: PLoS One. 2021 Jul 2;16(7):e0254000. doi: 10.1371/journal.pone.0254000 (PMC8253430; doi:10.1371/journal.pone.0254000)
Supplement: S1 Table — (XLSX) [file pone.0254000.s001.xlsx]

## Sheet: 工作表1
CA19-9 serum levels vs. Prognostic pathologic features
		Carbohydrate Antigen 19-9
		＜37 U/mL	≧37 U/mL	P-value
Lymph node metastasis	N0	44 (91.67)	4 (8.33)	0.006
	N1	20 (80.00)	5 (20.00)
	N2	22 (62.86)	13 (37.14)
Distant metastasis	M0	73 (85.88)	12 (14.12)	0.012
	M1a/M1b	13 (61.90)	8 (38.10)
Lymphovascular invasion	Absent	29 (93.55)	2 (6.45)	0.023
	Present	57 (74.03)	20 (25.97)
Perineural invasion	Absent	50 (87.72)	7 (12.28)	0.027
	Present	36 (70.59)	15 (29.41)
Tumor deposits	Absent	70 (86.42)	11 (13.58)	0.005
	Present	16 (59.26)	11 (40.74)
